# Supplementary material for: PSEN1-selective gamma-secretase inhibition in combination with kinase or XPO-1 inhibitors effectively targets T cell acute lymphoblastic leukemia
Source: J Hematol Oncol. 2021 Jun 24;14:97. doi: 10.1186/s13045-021-01114-1 (PMC8223323; doi:10.1186/s13045-021-01114-1)
Supplement: Supplementary file 1 — Additional file 1. Supplemental Table 1 describing the cell lines used. [file 13045_2021_1114_MOESM1_ESM.xlsx]

## Sheet: Sheet1
	NOTCH1 (HD)	NOTCH1 (PEST)	FBXW7
ALLSIL	L1693P	L2457V & V2473Fs	WT
DND41	L1593P & D1609V	ins2443fs	WT
HPBALL	L1574P	V2443fs & D2442fs	D527G
HSB2	WT	WT	G477S + R505C
JURKAT	WT	WT	R505C
LOUCY	WT	WT	WT
MOLT4	L1600P	del2514fs	WT
RPMI-8402	insR1586	WT	R465H
note: Jurkat cells have a mutation in NOTCH1 in another domain (JME) than HD or PEST domains.
