# Supplementary material for: PSEN1-selective gamma-secretase inhibition in combination with kinase or XPO-1 inhibitors effectively targets T cell acute lymphoblastic leukemia
Source: J Hematol Oncol. 2021 Jun 24;14:97. doi: 10.1186/s13045-021-01114-1 (PMC8223323; doi:10.1186/s13045-021-01114-1)
Supplement: Supplementary file 2 — Additional file 2. Supplemental Table 2 describing the PDX models used. [file 13045_2021_1114_MOESM2_ESM.xlsx]

## Sheet: Sheet1
Sample	Gene	Defect
389E-'luc'	NOTCH1 HD	L1600P
	NOTCH1 PEST	P2514fs*4
	JAK3	M511I
X09	NOTCH1 HD	V1605_K1607insLPL
	NRAS	G12D
	TCF7-SPI1	fusion
X10	NOTCH1 HD	V1604G
	BCL11B	L391fs*2
	DNM2	S764 splice site mutation
	CDKN2A	loss
	CDKN2B	loss
'X10-luc'	NOTCH1 HD	F1417S + P1418_Y1419insPR
X12	FBXW7	G557R
	NUP214-ABL1	fusion
	PTPRC	I294L
	CDKN2B	loss
X14	NOTCH1 HD	P1582_E1583insG
	NOTCH1 PEST	P2445fs
	RPL10	R98S
	WT1	A375fs*9
XB41	NOTCH1 HD	L1600P
	RPL10	R98S
XC63	NOTCH1 PEST	S2486L
XC65	NOTCH1 PEST	P2438fs
	JAK1	R724H
	JAK3	A573V
XD83	NOTCH1	F1606_F1606delinsLEKE
	KIT	P585L
	TCRB-LMO2	fusion
XD83q	NOTCH1 HD	V1578del + L1678P
	PTEN	V290fs*
XF91	NOTCH1 HD	E1623K
	FBXW7	R465H
	SIL-TAL	fusion
